# Supplementary material for: A Structure–Activity Relationship Study of Trypargine and Opacaline β-Carbolines
Source: Mar Drugs. 2026 Jul 17;24(7):248. doi: 10.3390/md24070248 (PMC13413296; doi:10.3390/md24070248)
Supplement: Supplementary file 1 [file marinedrugs-24-00248-s001.zip]

Archive with 1 entries (1 files):
- marinedrugs-4431338-supplementary.pdf
